# Supplementary material for: Mechanical Characterization and Production of Various Shapes Using Continuous Carbon Fiber-Reinforced Thermoset Resin-Based 3D Printing
Source: Polymers (Basel). 2024 Jun 27;16(13):1828. doi: 10.3390/polym16131828 (PMC11243913; doi:10.3390/polym16131828)
Supplement: Supplementary file 1 [file polymers-16-01828-s001.zip]

Archive with 2 entries (2 files):
- Overhanging.mp4
- Ractangle Printing.mp4
